# Supplementary material for: Predicting one-year outcome in first episode psychosis using machine learning
Source: PLoS One. 2019 Mar 7;14(3):e0212846. doi: 10.1371/journal.pone.0212846 (PMC6405084; doi:10.1371/journal.pone.0212846)
Supplement: S3 File — (CSV) [file pone.0212846.s003.csv]

Cohort	Accommodation	Admitted_Hosp	Age	Alcohol	Citizenship	Depression_Sev_Scale	Depression_Severity	Drugs	Education	Education_Num	Ethnicity	Gender	Household	M0_Emp	M0_PANSS_G1	M0_PANSS_G10	M0_PANSS_G11	M0_PANSS_G12	M0_PANSS_G13	M0_PANSS_G14	M0_PANSS_G15	M0_PANSS_G16	M0_PANSS_G2	M0_PANSS_G3	M0_PANSS_G4	M0_PANSS_G5	M0_PANSS_G6	M0_PANSS_G7	M0_PANSS_G8	M0_PANSS_G9	M0_PANSS_N1	M0_PANSS_N2	M0_PANSS_N3	M0_PANSS_N4	M0_PANSS_N5	M0_PANSS_N6	M0_PANSS_N7	M0_PANSS_P1	M0_PANSS_P2	M0_PANSS_P3	M0_PANSS_P4	M0_PANSS_P5	M0_PANSS_P6	M0_PANSS_P7	Parent	Relationship	M6_Emp	M6_PANSS_Total_score	M6_Rem
FEP		Hospital	18	Yes	UK				Before 16	1	White	Female	Alone	No	2	2	4	3	1	4	3	1	3	4	1	1	3	2	4	1	3	2	1	2	4	3	4	1	3	1	1	1	1	2	No	Single	No	76	No
FEP	Private_Family	Not	18	Yes	UK	2	Moderate		17 to 18	3	White	Female	Parent_Sibs	Yes	1	1	1	1	1	1	3	2	3	2	3	1	4	3	1	1	3	1	2	2	2	1	1	1	2	4	1	1	2	1	No	Single	Yes	46	No
FEP	Homeless	Not	18	Yes	UK	1	Mild		At 16	2	White	Male	Alone	No	3	3	1	1	1	3	2	3	3	3	4	1	4	3	3	1	2	2	2	2	4	3	1	3	1	4	1	1	3	2	No	Single	No
FEP	Private_Family	Hospital	17	Yes	UK	0	None	Yes	Before 16	1	White	Female	Parent_Sibs	No	3	3	4	7	2	3	2	2	3	4	2	2	6	1	5	2	4	4	3	3	5	4	3	6	3	5	5	5	3	2	No	Single	No	66	No
FEP	Private_Family	Hospital	16	No	UK	2	Moderate		At 16	2	White	Female	Parent_Sibs	Yes	4	2	3	3	3	2	4	4	5	1	3	2	3	3	2	1	4	4	3	4	4	3	3	1	4	1	1	1	1	1	No	Single	Yes	80	No
FEP	Private_Family	Not	18	Yes	UK	3	Severe	Yes	17 to 18	3	White	Female	Parent_Sibs	Yes	1	1	3	1	1	3	2	1	3	4	3	1	5	4	1	1	2	1	1	2	2	1	1	3	3	4	5	3	3	3	No	Single	Yes	30	Yes
FEP	Private_Family	Not	16	Yes	UK	0	None		Before 16	1	White	Female	Parent_Sibs	No	4	3	4	3	2	4	4	2	3	3	3	1	5	3	4	3	2	4	2	3	5	1	2	3	5	3	5	3	4	4	No	Single	No
FEP	Private_Family	Not	17		UK				At 16	2	White	Male	Parent_Sibs	Yes	1	1	1	1	1	2	2	3	3	3	1	1	5	1	1	1	1	1	1	1	1	1	3	3	3	3	3	1	2	1	No	Single	Yes	46	Yes
FEP	Private_Family	Not	16		UK				At 16	2	White	Female	Parent_Sibs	Yes	1	1	2	3	1	3	1	1	1	1	1	1	7	1	3	1	2	2	1	1	1	1	1	5	3	3	7	6	4	3	No	Single	Yes	51	No
FEP	Private_Family	Not	18		UK	3	Severe		Before 16	1	White	Male	Parent_Sibs	No	3	1	2	2	1	4	1	2	5	3	3	1	5	1	2	2	2	2	3	3	3	2	2	3	1	4	3	1	5	4	No	Single	No	60	Yes
FEP	Private_Family	Hospital	16	No	UK	0	None		17 to 18	3	White	Male	Parent_Sibs	Yes	2	3	5	4	2	4	3	2	1	1	2	1	3	1	4	3	1	1	2	2	3	1	2	6	5	5	5	6	3	5	No	Single	Yes	31	Yes
FEP	Private_Family	Not	15	Yes	UK	0	None		Before 16	1	White	Male	Parent_Sibs	Yes	1	1	1	1	1	1	1	1	2	1	1	1	3	1	1	1	1	1	1	1	2	1	1	1	1	1	1	1	1	1	No	Single	Yes	32	Yes
FEP	Rented	Not	18	Yes	UK	1	Mild	Yes	17 to 18	3	White	Male	Friends	Yes	1	1	2	2	2	1	1	5	1	1	6	1	1	1	1	1	1	3	1	5	2	1	1	1	3	5	4	1	3	1	No	Single
FEP	Rented	Not	22	Yes	UK	0	None	Yes	At 16	2	White	Male	Alone	Yes	1	1	2	1	1	1	1	1	3	4	3	1	3	1	1	1	1	1	1	1	1	1	1	1	1	1	2	1	2	1	No	Single	Yes	32	Yes
FEP	Private_Family	Hospital	16	Yes	UK	1	Mild	Yes	17 to 18	3	White	Male	Parent_Sibs	Yes	3	1	3	3	3	3	1	2	5	1	5	1	5	1	4	2	1	1	1	1	1	1	1	6	1	7	3	1	5	3	No	Single	Yes	35	Yes
FEP		Hospital	34	Yes	UK	2	Moderate	No	College	4	White	Male	Alone	Yes	1	1	4	4	4	1	1	6	7	5	5	1	5	1	1	4	1	4	1	3	2	1	3	6	3	3	3	1	6	1	No	Single	Yes	57	Yes
FEP	Private_Family	Not	29	Yes	UK	0	None	Yes	Before 16	1	White	Male	Spouse_Child	No	1	1	3	1	2	1	2	1	4	1	3	1	3	1	1	3	1	1	1	1	1	1	1	5	3	2	3	1	4	2	Yes	Relationship	No	45	Yes
FEP	Private_Family	Not	25	Yes	UK			Yes	At 16	2	White	Male	Parent_Sibs	Yes	1	1	4	4	6	1	1	4	7	6	5	1	7	6	1	1	1	6	2	1	1	4	1	7	1	4	1	1	1	3	No	Single	Yes	48	Yes
FEP	Private_Family	Not	26	Yes	UK	1	Mild	No	College	4	White	Male	Parent_Sibs	No	1	1	3	4	4	2	4	3	3	1	3	1	3	2	1	1	4	4	3	3	1	2	2	5	4	5	1	1	6	1	No	Single	No	81	No
FEP	Rented	Hospital	20	Yes	UK			Yes	Before 16	1	White	Male	Spouse_Child	No	1	1	4	3	4	3	1	5	4	1	3	1	1	4	4	1	5	5	5	5	4	5	4	4	4	5	3	1	5	1	No	Single	No	62	No
FEP		Not	27	No	Refugee			No	University	5	Other	Female		Yes	6	1	1	6	1	1	1	7	3	2	3	1	1	1	1	1	1	1	1	1	1	3	1	7	1	5	4	1	6	1	Yes	Single	Yes	90	No
FEP	Private_Family	Hospital	24	Yes	UK	2	Moderate	Yes	University	5	White	Male	Parent_Sibs	Yes	2	1	5	4	1	5	1	3	5	5	6	1	5	1	5	1	1	1	1	1	1	1	1	7	5	1	6	3	7	6	No	Single	No	41	Yes
FEP	Rented	Not	28	Yes	UK	3	Severe	Yes	College	4	White	Male		Yes	2	1	1	2	2	2	1	2	3	4	2	1	3	1	1	2	1	1	2	1	1	1	2	3	1	5	1	1	2	2	No	Single	Yes	49	No
FEP	Rented	Hospital	24	Yes	UK			Yes	At 16	2	White	Male	Alone	No	5	2	3	2	1	1	3	3	5	2	3	1	4	1	3	4	1	1	1	1	1	1	3	6	3	6	3	3	6	1	No	Single	No	43	Yes
FEP	Private_Family	Hospital	17	Yes	UK			Yes	Before 16	1	White	Male	Parent_Sibs	No	1	2	2	4	1	3	2	5	4	1	4	1	4	1	2	2	1	2	1	5	3	1	3	6	2	7	3	1	5	2	No	Single	No	58	Yes
FEP	Private_Family	Hospital	31	Yes	UK	2	Moderate	No	17 to 18	3	White	Male	Spouse_Child	Yes	1	1	3	2	3	1	2	2	3	3	2	1	7	2	1	3	3	3	2	2	3	3	4	4	1	3	3	1	4	2	No	Married	Yes	54	Yes
FEP	Private_Family	Hospital	22	Yes	UK			No	University	5	White	Male	Parent_Sibs	Yes	2	2	5	5	2	3	4	2	3	1	1	1	1	1	4	4	1	1	2	1	1	1	4	6	3	1	3	3	6	4	No	Single	No	33	Yes
FEP	NFA	Hospital	29	Yes	UK			No	At 16	2	White	Female	Alone	No	1	1	4	4	1	4	3	1	2	1	2	1	3	1	5	1	1	1	1	1	2	1	1	2	3	1	4	1	3	4	Yes	Single	No	43	Yes
FEP		Hospital	26	Yes	UK			Yes	University	5	White	Female	Friends	Yes	1	3	5	6	4	3	4	1	1	1	3	4	1	1	3	4	1	1	4	1	1	1	2	4	5	3	5	4	4	3	No	Single	Yes	36	Yes
FEP	Private_Family	Not	22	Yes	UK			No	College	4	White	Female	Parent_Sibs	Yes	1	1	2	1	1	1	3	2	5	2	1	1	4	1	1	2	1	1	1	1	1	1	2	5	1	1	1	1	4	1	No	Relationship	Yes	45	Yes
FEP	Private_Family	Not	19	Yes	UK	0	None	No	17 to 18	3	White	Male	Parent_Sibs	No	1	1	2	1	1	1	1	1	7	1	3	1	2	1	1	1	1	3	1	2	1	1	1	2	2	1	2	1	1	1	No	Single	No	33	Yes
FEP	Private_Family	Not	21	No	Other	2	Moderate	No	College	4	Other	Male		Yes	2	1	3	2	1	3	2	3	4	5	3	1	4	1	1	2	3	3	1	4	2	1	3	3	2	1	1	1	2	2	No	Single	Yes	45	Yes
FEP	Private_Owner	Not	31	Yes	UK	0	None	No	University	5	White	Female	Alone	Yes	5	1	3	4	1	1	1	1	4	1	3	1	1	1	1	1	1	1	1	1	1	1	2	6	5	3	4	5	1	1	No	Single	Yes	45	Yes
FEP	Private_Family	Not	29	Yes	UK	2	Moderate	Yes	17 to 18	3	White	Male	Parent_Sibs	Yes	1	1	3	2	1	1	1	2	7	1	4	1	4	2	1	2	2	1	1	2	2	3	2	4	2	1	2	1	5	1	No	Single	Yes	42	Yes
FEP	Private_Family	Hospital	30	No	UK			No	At 16	2		Male	Parent_Sibs	No	5	7	6	7	5	5	6	6	5	2	3	5	3	6	3	5	7	7	6	7	7	7	7	6	7	6	4	1	4	7	No	Single	No	82	No
FEP	Private_Family	Not	18	Yes	UK			No	17 to 18	3	White	Female	Parent_Sibs	Yes	1	1	2	1	2	2	1	4	5	2	3	1	5	1	1	1	1	1	1	3	3	2	1	3	1	4	1	1	3	1	No	Single	Yes	62	No
FEP	Private_Family	Not	18	Yes	UK	1	Mild	No	17 to 18	3	White	Female	Parent_Sibs	Yes	1	1	5	3	1	3	5	1	3	1	1	1	1	1	4	1	1	1	1	1	1	1	1	4	7	6	5	1	4	3	No	Single	Yes	36	No
FEP	Rented	Hospital	20	Yes	UK			Yes	College	4	White	Male		Yes	1	1	3	3	3	1	1	2	3	1	2	1	1	1	2	3	1	1	2	1	1	2	1	3	3	2	1	3	3	1	No	Single	Yes	33	Yes
FEP		Not	19	Yes	UK	2	Moderate	No	17 to 18	3	White	Female	Friends	Yes	1	1	1	1	3	2	1	2	3	2	1	1	3	1	1	3	1	2	1	2	1	1	1	1	1	3	3	2	2	3	No	Single	Yes	34	Yes
FEP	Rented	Not	22	Yes	UK	3	Severe	Yes	17 to 18	3	White	Female	Friends	Yes	1	1	3	3	1	1	1	1	1	1	1	1	4	1	1	5	1	1	1	1	1	1	1	7	1	5	1	4	1	1	No	Single	Yes	55	No
FEP	Private_Owner	Not	35	Yes	UK			No	Before 16	1	White	Male	Alone	No	1	1	5	6	3	4	3	5	4	1	5	1	1	1	4	3	3	1	3	2	4	1	4	6	5	3	5	6	7	5	Yes	Separated	No	63	Yes
FEP				Yes		2	Moderate	No				Male																																				70	No
FEP	Private_Family	Not	21	Yes	UK	1	Mild	No	17 to 18	3	White	Male	Parent_Sibs	Yes	3	1	3	1	1	1	1	1	5	1	5	4	6	3	1	1	1	4	1	4	1	3	1	3	4	3	1	1	1	1	No	Single	Yes	40	Yes
FEP	Private_Family	Hospital	23	Yes	UK	2	Moderate	Yes	At 16	2	White	Male	Parent_Sibs	No	1	1	2	2	2	3	1	3	4	2	3	1	2	1	1	3	1	1	2	1	1	2	1	3	1	5	1	1	5	3	No	Single	No	30	Yes
FEP	Private_Family	Hospital	21	Yes	UK	0	None	Yes	At 16	2	White	Male	Parent_Sibs	Yes	1	1	4	1	1	4	1	4	3	1	1	1	1	1	1	1	1	1	1	1	1	1	1	7	1	1	4	3	7	7	No	Single	No	60	Yes
FEP	Private_Family	Not		Yes	UK	1	Mild	Yes	Before 16	1	White	Male	Parent_Sibs	No	3	3	2	3	1	2	4	4	4	2	2	1	4	1	1	3	2	2	1	3	4	1	1	4	1	3	1	1	3	1	No	Single	No	67	Yes
FEP		Hospital	27		UK				At 16	2	White	Male		No	1	1	4	4	1	4	1	1	2	1	1	1	1	1	1	5	1	1	1	1	1	1	1	7	5	2	4	3	7	7	No	Single	No	33	Yes
FEP	Private_Family	Not		Yes	UK	3	Severe	Yes	17 to 18	3	White	Male	Parent_Sibs	No	3	1	1	3	3	2	2	4	5	6	4	6	4	1	1	2	1	1	1	1	1	1	1	6	1	6	4	1	6	1	No	Single	No
FEP	Private_Family	Hospital	40	Yes	UK	3	Severe	Yes	University	5	White	Male	Parent_Sibs	No	5	2	2	4	2	1	1	6	3	5	1	2	6	2	1	4	5	5	3	6	2	1	3	6	3	1	1	1	6	1	No	Single	No	83	No
FEP	Rented	Hospital	45	Yes	UK	2	Moderate	Yes	At 16	2	White	Female	Alone	No	1	1	1	2	2	2	3	3	5	5	3	3	5	2	1	3	4	2	2	3	2	3	3	6	2	6	2	1	4	1	No	Divorced	No	77	No
FEP	Private_Owner	Hospital	35	Yes	Other				University	5	White	Female		Yes	2	3	4	4	5	2	3	6	7	6	6	4	6	4	2	3	5	5	4	6	2	4	2	6	4	5	3	1	7	1	No	Relationship	Yes	77	No
FEP	Private_Family	Not	19		UK	1	Mild		College	4	White	Male	Parent_Sibs	Yes	1	2	1	2	1	1	1	1	3	4	3	1	3	1	1	1	2	1	1	1	1	1	1	1	1	4	2	1	3	1	No	Single	Yes	45	Yes
FEP		Hospital	19		UK	0	None		Before 16	1	White	Male		No	2	3	5	7	5	3	6	4	1	3	6	3	4	2	5	5	6	6	6	6	0	6	3	4	2	6	2	1	5	2	No	Single	No	117	No
FEP	Rented	Hospital	40	No	Other	0	None	Yes	College	4	Other	Female	Alone	No	1	1	1	7	2	1	1	2	3	1	2	3	3	3	2	5	5	4	3	2	2	5	4	5	2	1	1	3	4	7	Yes	Separated	No
FEP	Rented	Hospital	44	Yes	UK	0	None				White	Female	Alone	No	6	1	2	6	2	1	3	3	3	1	3	3	3	2	2	2	3	3	3	6	3	2	4	7	5	5	3	4	6	3	No	Single	No	84	No
FEP	Private_Family	Hospital	21	Yes	UK	3	Severe				White	Male	Parent_Sibs	No	1	2	3	4	5	1	2	5	5	6	4	3	5	4	1	3	3	2	2	3		4	4	6	2	2	3	1	7	1	No	Single	No	60	No
FEP	Rented	Hospital	22		UK	3	Severe		17 to 18	3	White	Female	Alone	No																															No	Single
FEP	Private_Family	Hospital	22		UK	0	None				White	Male	Parent_Sibs	Yes	3	3	4	6	2	1	6	2	6	3	6	3	2	3	2	2	6	5	3	6	0	6	4	5	5	5	2	1	6	3	No	Single	Yes	49	Yes
FEP	Private_Family	Hospital	34	Yes	UK	3	Severe	Yes	College	4	White	Male	Parent_Sibs	Yes	1	1	4	4	3	1	4	3	3	5	3	4	6	4	1	1	5	4	2	4	2	4	3	6	2	3	1	2	5	1	No	Single	Yes	72	No
FEP	Private_Family	Not	17	Yes	UK			Yes			White	Male	Parent_Sibs	Yes	1	1	1	1	1	1	1	1	3	1	2	1	3	1	1	1	1	1	1	1	1	1	1	3	3	5	1	1	2	1	No	Single	Yes	34	Yes
FEP	Private_Owner	Hospital	22	Yes	UK	0	None	Yes			White	Male	Alone	Yes	1	1	1	7	2	1	2	2	3	2	1	3	1	2	2	5	3	2	1	1	1	1	2	7	2	1	2	6	5	1	No	Relationship		60	No
FEP	Private_Family	Hospital	21	No	UK			Yes	17 to 18	3	White	Male	Parent_Sibs	Yes	1	1	1	7	2	4	3	3	5	1	2	1	5	1	2	4	1	3	1	5	1	1	3	6	2	5	1	5	5	7	No	Single	Yes	39	Yes
FEP	Rented	Hospital	34	No	UK	3	Severe		Before 16	1	White	Male	Alone	No	6	3	4	4	2	4	3	2	7	3	2	2	4	2	1	2	2	2	1	3	3	1	4	7	2	5	2	3	5	2	Yes	Single	No	110	No
FEP	Private_Family	Not	22		UK						White	Male	Parent_Sibs	Yes																															No	Single	Yes	67	Yes
FEP	Rented	Hospital	28	Yes	UK	1	Mild	Yes	Before 16	1	White	Female	Alone	No	1	1	1	3	1	1	2	2	5	2	5	1	4	1	1	1	2	2	1	2	3	1	3	2	1	1	1	1	2	1	Yes	Single	No	45	Yes
FEP	Prison	Hospital	23	No	UK			No	At 16	2	White	Male		No	1	1	3	4	6	3	5	7	1	5	4	2	7	5	1	3	5	5	5	6	6	5	5	6	1	7	2	1	4	1	No	Single	No	61	Yes
FEP	Rented	Hospital	33	Yes	UK	3	Severe	Yes	College	4	White	Female	Alone	Yes	1	1	3	4	1	1	3	1	3	4	2	1	3	1	1	3	1	1	1	1	1	1	2	6	4	2	4	3	3	1	No	Single	No	40	Yes
FEP	Private_Family	Hospital	32		UK			Yes	At 16	2	White	Male	Alone	No	1	1	1	6	1	5	4	3	2	1	1	1	4	1	1	5	3	4	3	2	4	1	5	7	1	1	1	6	4	7	No	Single	No	84	No
FEP	Rented	Hospital	30	Yes	UK	3	Severe	No	At 16	2	White	Male	Alone	No	1	1	2	6	1	1	2	5	5	3	3	2	5	1	1	2	1	2	1	2	1	1	4	6	1	1	1	3	6	1	Yes	Single	No	51	No
FEP	Rented	Not	23	Yes	UK			No	17 to 18	3	White	Male	Alone		1	1	1	1	1	1	2	4	5	4	1	1	6	3	1	1	1	2	1	3	1	1	2	1	1	5	1	1	2	1	No	Single	No	51	Yes
FEP	Homeless	Hospital	34	Yes	UK			Yes	Before 16	1	White	Male	Alone	No	1	1	3	3	1	5	3	1	1	1	1	1	1	1	6	4	1	1	1	1	1	1	5	5	3	1	4	3	1	1	No	Single	No	56	Yes
FEP	Rented	Not	27	Yes	UK			Yes	17 to 18	3	White	Male	Alone	Yes	1	1	3	2	3	1	3	3	5	5	3	1	2	1	1	3	1	1	1	3	1	1	4	6	5	5	3	2	4	1	No	Single	Yes	40	Yes
FEP	Rented	Hospital	33	Yes	UK			Yes	Before 16	1	White	Female	Spouse_Child	No	1	1	1	3	1	1	4	4	3	1	2	1	7	2	1	3	2	3	5	4	3	4	3	3	1	5	1	1	5	1	No	Relationship	No	66	No
FEP	Private_Family	Not	21		UK						White	Male	Parent_Sibs	No	1	1	3	1	3	1	2	3	4	1	1	1	4	3	1	3	3	4	2	3	1	2	2	1	4	1	1	1	2	1	No	Single	No	43	Yes
FEP	Private_Family	Hospital	25	Yes	UK	3	Severe	No	College	4	White	Male		Yes	1	2	3	1	3	1	1	4	3	3	2	1	7	2	1	1	3	4	1	3	1	2	4	1	2	1	1	1	1	1	No	Single	Yes	35	Yes
FEP	Private_Family	Not	19	Yes	UK	0	None	Yes	At 16	2	White	Female	Parent_Sibs	No	6	1	3	1	4	2	4	5	5	5	3	4	5	1	1	4	4	3	5	5	4	3	3	5	1	1	1	1	4	1	No	Single	No	33	Yes
FEP	Private_Family	Not	32	Yes	UK	0	None	Yes	Before 16	1	White	Male	Parent_Sibs	No	1	2	1	2	1	1	2	2	2	1	1	1	2	1	1	3	1	1	1	2	2	1	1	4	2	1	1	2	1	1	No	Single	No	45	No
FEP	Rented	Not	29	Yes	UK	1	Mild	Yes	17 to 18	3	White	Male	Spouse_Child	No	5	1	1	3	1	1	3	1	3	2	3	2	2	1	1	3	1	1	1	1	1	1	4	6	4	5	3	1	2	1	Yes	Single	No	37	No
FEP	Rented	Not	30	No	UK			Yes	17 to 18	3	White	Male	Alone	No	1	1	4	1	1	1	1	2	3	1	1	1	4	1	1	1	1	1	1	2	1	1	1	4	2	5	3	1	3	2	No	Single	No	48	Yes
CRISP	Private_Family	Not	19	Yes	UK	0	None	Yes	17 to 18	3	White	Male	Parent_Sibs	Yes	1	1	4	3	1	3	1	1	5	3	1	4	5	1	1	4	1	1	1	1	1	1	1	4	1	1	4	1	1	1	No	Single	No	35	Yes
CRISP	Private_Family	Hospital	34	Yes	UK	2	Moderate	No	At 16	2	White	Male	Parent_Sibs	No	1	1	4	4	4	1	1	7	3	4	3	1	5	5	3	1	5	6	6	6	1	6	3	7	1	5	1	1	6	3	No	Single	No	37	Yes
CRISP	Rented	Hospital	31	Yes	Other	0	None	No	University	5	Other	Female	Friends	Yes	1	1	1	1	1	1	1	1	5	1	1	1	1	1	1	1	1	1	1	1	1	1	1	7	1	5	4	1	1	1	No	Married	Yes
CRISP	Private_Family	Hospital	19	Yes	UK	0	None	Yes	College	4	White	Male	Parent_Sibs	No	1	1	1	1	1	1	1	1	1	1	1	1	4	1	1	1	1	1	1	1	1	1	1	7	1	3	7	6	1	1	No	Single	No	30	Yes
CRISP	Rented	Hospital	21	Yes	UK	0	None	Yes	Before 16	1	White	Female	Spouse_Child	No	4	3	6	3	5	1	1	1	1	1	1	1	5	5	1	4	5	5	3	5	1	6	3	6	1	6	1	1	1	1	Yes	Relationship	No	30	Yes
CRISP	Private_Family	Not	26	Yes	UK	2	Moderate		College	4	White	Male	Parent_Sibs	No	5	1	1	1	1	1	1	1	1	1	1	1	4	1	1	1	1	1	1	1	1	1	1	5	1	5	1	1	4	1	No	Single	No	32	Yes
CRISP	Rented	Not	18	Yes	UK	3	Severe	No	17 to 18	3	White	Female	Parent_Sibs	Yes	1	1	1	4	1	1	1	6	4	1	1	1	1	1	1	1	1	1	1	1	1	1	1	5	1	5	1	1	5	3	No	Single	No	30	Yes
CRISP	Rented	Not	29	Yes	UK	3	Severe	Yes	17 to 18	3	White	Male	Friends	Yes	1	1	3	4	1	1	3	4	4	2	4	3	4	2	1	4	3	1	2	1	1	4	3	6	1	1	3	1	5	1	Yes	Single	Yes	34	Yes
CRISP	Rented	Not	24	No	UK	3	Severe	No	Before 16	1	White	Male	Spouse_Child	Yes	4	1	1	4	1	3	1	3	5	5	5	1	5	1	1	6	1	1	1	1	1	1	1	7	1	7	5	4	7	1	No	Relationship	Yes	60	Yes
CRISP	Private_Owner	Not	35	Yes	UK	1	Mild		College	4	White	Male	Spouse_Child	Yes	1	1	3	1	4	4	3	1	6	4	4	3	4	7	1	3	7	5	6	1	4	7	1	3	7	5	5	3	2	3	Yes	Single	Yes	30	Yes
CRISP	Rented	Hospital	23	Yes	UK	0	None	Yes	17 to 18	3	White	Male	Friends	Yes	1	2	4	6	1	4	3	1	1	1	1	1	1	1	3	5	1	1	1	1	1	1	3	4	4	1	5	3	6	3	No	Single
CRISP	Rented	Hospital	31	Yes	Other	3	Severe	Yes	College	4	Other	Male	Alone	Yes	1	1	1	3	1	1	1	5	5	1	1	1	5	1	1	1	1	1	1	1	1	1	1	7	1	5	1	1	6	1	No	Single	No	34	Yes
CRISP	Private_Family	Hospital	25	Yes	UK	3	Severe	Yes	17 to 18	3	White	Male	Parent_Sibs	Yes	1	1	7	7	4	7	7	7	6	1	1	1	5	1	6	5	3	5	6	1	1	4	7	7	6	1	7	5	7	7	No	Single	No	31	Yes
CRISP	Rented	Not	18	No	UK	0	None	Yes	17 to 18	3	Other	Male	Parent_Sibs	Yes	1	3	6	6	4	4	6	5	1	1	1	1	1	1	5	5	6	5	6	3	1	6	6	5	6	6	4	3	5	4	No	Single	No	30	Yes
CRISP	Rented	Not	30	No	UK	3	Severe	No	17 to 18	3	White	Female	Spouse_Child	Yes	1	1	1	1	1	1	1	1	5	1	5	1	7	1	1	1	1	1	1	1	1	1	1	2	1	5	1	1	1	1	No	Relationship	Yes	30	Yes
CRISP	Rented	Hospital	20	Yes	UK	0	None	Yes	Before 16	1	White	Male	Parent_Sibs	No	1	7	5	7	4	5	7	7	3	1	4	5	5	2	3	7	5	4	6	6	5	5	6	7	4	2	3	3	5	3	Yes	Single	No	73	No
CRISP	Private_Family	Hospital	21	Yes	UK	1	Mild	Yes	17 to 18	3	White	Male	Parent_Sibs	No	3	1	3	5	4	3	4	1	4	1	1	1	2	1	3	5	1	4	4	1	1	1	1	6	5	5	3	4	5	3	No	Single	No	31	Yes
CRISP	Rented	Hospital	26	No	UK	0	None	Yes	At 16	2	White	Male	Parent_Sibs	No	1	1	6	3	5	4	7	7	5	1	6	1	2	1	3	5	6	7	6	7	4	6	5	7	1	7	4	1	7	3	No	Single	No	30	Yes
CRISP	Rented	Not	24	Yes	UK			Yes	At 16	2	White	Male	Parent_Sibs	No	1	1	4	2	1	1	4	3	7	1	5	1	3	1	1	4	3	1	4	2	1	1	3	5	4	5	4	1	5	1	No	Relationship	No	38	Yes
CRISP	Private_Family	Not	25	Yes	UK	1	Mild	No	College	4	White	Female	Parent_Sibs	Yes	1	1	1	3	1	1	1	5	5	1	3	1	7	1	1	1	1	1	1	1	1	3	1	6	1	5	1	1	6	1	No	Single	No	33	Yes
CRISP	Rented	Not	23	Yes	UK	3	Severe	Yes	College	4	White	Female	Parent_Sibs	Yes	1	1	1	1	1	1	1	1	5	1	3	1	6	1	1	1	1	1	1	1	1	1	1	1	1	4	1	1	1	1	No	Single	No	30	Yes
CRISP	Rented	Hospital	30	No	UK	0	None	Yes	17 to 18	3	White	Male	Friends	Yes	1	1	1	3	1	1	1	1	1	1	1	1	1	1	1	1	1	1	1	1	1	1	4	7	1	5	3	5	1	1	No	Single	Yes	66	No
CRISP	Rented	Not	31	Yes	Other	0	None	No	College	4	White	Male	Sibs	Yes	1	1	3	3	1	3	1	3	2	4	2	2	5	2	1	2	1	4	1	5	4	1	3	3	1	3	3	1	2	2	No	Single	Yes	89	No
CRISP	Rented	Not	20	No	UK	1	Mild		Before 16	1	White	Female	Alone	No	1	1	1	1	1	5	1	4	4	1	1	1	1	1	1	1	1	1	1	1	1	1	1	4	1	6	5	1	5	1	No	Relationship	No
CRISP	Private_Family	Not	16	Yes	UK	0	None	No			White	Male	Parent_Sibs	Yes	1	1	1	1	1	1	1	1	1	1	1	1	1	1	1	1	1	1	1	1	1	1	1	4	1	1	4	4	4	1	No	Single	Yes	30	Yes
CRISP	Private_Owner	Not	22	Yes	UK	0	None	Yes	17 to 18	3	White	Female	Alone	Yes	5	2	3	6	3	3	4	1	5	4	3	1	3	1	3	6	3	3	1	3	3	1	4	7	4	1	3	3	4	2	No	Single	No	54	Yes
CRISP	Rented	Not	25		UK	0	None		At 16	2	White	Male	Spouse_Child	Yes	1	1	1	1	1	1	3	3	3	1	2	1	3	1	1	1	1	3	2	1	1	1	1	3	1	4	1	1	3	1	Yes	Married	Yes	39	Yes
CRISP	Private_Family	Not	33	No	UK	2	Moderate	No			Other	Female	Spouse_Child	Yes	2	1	3	6	4	2	5	6	4	2	5	1	3	1	3	4	3	2	3	5	3	4	3	6	3	2	4	1	6	1	Yes	Separated	No	46	Yes
CRISP	Rented	Not	19		UK	2	Moderate	Yes	17 to 18	3	White	Female		No	6	1	4	4	4	1	1	2	7	5	3	1	7	4	1	4	3	4	2	3	1	5	1	6	1	2	1	1	3	1	No	Single	No	89	No
CRISP	Private_Family	Not	22	Yes	UK	1	Mild	Yes	University	5	White	Female	Parent_Sibs	Yes	3	1	3	4	4	1	1	3	4	1	3	1	2	3	1	3	3	2	2	2	1	4	1	5	3	5	1	2	3	1	No	Single	Yes	49	No
CRISP	Rented	Not	26	Yes	UK	0	None	Yes	At 16	2	White	Male	Alone	Yes	1	1	3	4	3	3	3	4	5	5	3	1	2	1	1	3	1	1	1	1	2	1	1	6	3	2	3	4	6	3	No	Single	Yes	72	No
CRISP	Private_Family	Not	33	Yes	UK	2	Moderate	No	College	4	White	Male	Parent_Sibs	Yes	5	1	3	3	3	1	1	3	5	1	4	3	2	3	1	4	3	3	3	2	3	3	4	7	2	3	3	1	7	1	No	Single	No	79	No
CRISP	Rented	Hospital	20	Yes	Asylum	0	None	Yes	College	4	Other	Male	Alone	No	5	3	6	4	4	3	1	5	5	2	4	2	3	1	1	3	2	3	5	6	2	4	2	5	5	7	3	1	5	1	No	Single	No	78	No
CRISP	Rented	Hospital	23	Yes	UK	0	None	Yes	At 16	2	White	Male	Parent_Sibs	No	2	3	5	5	2	4	1	4	1	1	3	1	1	1	1	4	1	2	1	1	1	1	3	6	1	6	3	1	6	2	No	Single	Yes	52	Yes
CRISP	Rented	Hospital	21	Yes	UK	0	None	Yes	At 16	2	White	Male	Parent_Sibs	No	1	2	4	4	3	3	4	6	3	1	3	3	3	1	1	3	3	3	3	4	2	3	1	4	1	5	1	3	5	3	No	Single	No	38	Yes
CRISP	Rented	Not	33	No	UK	1	Mild	Yes	17 to 18	3	White	Male	Parent_Sibs	Yes	4	1	2	3	2	1	3	1	7	2	4	2	3	1	1	4	1	1	1	2	1	1	3	5	2	1	3	3	2	1	No	Single	Yes	56	No
CRISP	Private_Family	Hospital	20	Yes	UK	2	Moderate	Yes	17 to 18	3	White	Male	Parent_Sibs	No	1	1	3	4	3	1	3	1	5	5	5	1	4	1	2	5	1	1	3	1	1	1	4	4	2	5	4	4	4	3	No	Single	No	67	No
CRISP	Private_Owner	Not	30	No	UK	3	Severe	No	At 16	2	White	Male	Spouse_Child	Yes	7	1	4	6	4	3	4	1	7	2	4	2	7	3	1	5	2	3	1	6	3	1	5	7	2	1	4	1	1	2	Yes	Married	Yes	35	Yes
CRISP	Private_Family	Hospital	22	Yes	UK	1	Mild	No	Before 16	1	White	Female	Parent_Sibs	No	1	1	5	6	4	4	3	3	4	2	3	2	7	1	2	4	1	1	2	1	4	1	6	7	5	4	4	2	7	4	No	Single	No	36	Yes
CRISP	Rented	Not	33	Yes	UK	0	None	No	At 16	2	White	Male	Alone	Yes	5	1	3	6	2	1	1	3	3	1	2	2	2	2	2	4	3	2	3	4	1	2	3	6	1	5	1	2	4	2	No	Single	No	77	No
CRISP	Rented	Hospital	17	Yes	UK	0	None	Yes	At 16	2	White	Male	Parent_Sibs	No	1	2	5	7	1	5	3	1	2	1	4	1	1	1	5	4	1	1	2	1	4	1	6	7	6	5	5	4	7	5	No	Single	No	64	Yes
CRISP	Rented	Hospital	25	Yes	UK	0	None	Yes	At 16	2	White	Male	Alone	No	1	2	2	7	7	1	2	6	2	5	4	3	6	6	2	3	5	6	6	6	2	7	2	6	2	2	1	1	4	1	No	Single	No	57	Yes
CRISP	Rented	Not	26	Yes	UK	2	Moderate	No	At 16	2	White	Male	Alone	No	1	1	4	4	3	4	3	3	4	1	2	1	1	1	2	4	2	2	2	2	3	1	5	6	3	5	4	2	7	3	No	Single	No	71	No
CRISP	Rented	Hospital	24	Yes	UK	1	Mild	Yes	College	4	White	Male	Sibs	No	4	7	5	6	5	5	6	6	6	6	6	6	6	3	4	5	6	4	4	2	5	6	7	7	5	2	6	1	7	4	No	Single	Yes	38	Yes
CRISP	Private_Family	Not	28	Yes	UK	3	Severe	Yes	Before 16	1	White	Male	Parent_Sibs	Yes	3	2	3	4	2	4	4	6	6	4	3	1	6	3	1	2	5	4	1	5	4	1	2	6	1	2	1	1	6	3	No	Relationship	No	52	No
CRISP	Private_Family	Not	20	Yes	UK				College	4	White	Female	Parent_Sibs	Yes	1	1	5	7	4	4	3	3	2	1	2	3	1	1	3	4	1	1	4	1	3	2	6	6	4	5	3	4	6	4	No	Single	No	35	Yes
CRISP	Rented	Hospital	21	Yes	UK	0	None	Yes	College	4	White	Male	Friends	Yes	4	5	4	6	5	6	4	5	5	4	3	1	7	1	6	5	3	2	3	3	6	1	5	5	5	1	3	3	5	3	No	Single
CRISP	Rented	Not	27	Yes	UK	0	None	Yes	University	5	White	Male	Spouse_Child	Yes	1	1	2	2	1	1	1	3	5	1	4	1	2	1	1	1	1	1	2	1	1	1	1	4	2	3	3	1	2	1	No	Single	Yes
CRISP	Private_Family	Hospital	20	Yes	UK	2	Moderate	Yes	University	5	White	Female	Parent_Sibs	Yes																															No	Single	Yes	34	Yes
CRISP	Rented	Not	22	No	UK	0	None	No	College	4	Other	Male	Friends	Yes	3	1	2	2	1	1	1	1	5	1	2	1	2	1	1	1	2	1	2	1	1	1	1	1	2	4	1	1	1	1	No	Single	Yes	48	No
CRISP	Rented	Not	25	Yes	UK	0	None	No	University	5	White	Female	Spouse_Child		1	1	4	7	5	1	3	4	4	7	3	3	6	4	2	3	5	4	3	5	3	5	5	6	3	5	1	1	5	1	No	Relationship	No	55	Yes
CRISP	Rented	Not	24		UK	0	None	No	College	4	White	Female	Spouse_Child	No	2	3	5	3	4	4	3	2	3	1	1	3	1	1	4	3	2	1	3	1	4	1	4	4	4	2	4	5	5	4	Yes	Relationship	No
CRISP	Rented	Not	21	Yes	UK	0	None	Yes	College	4	White	Female	Alone	Yes	1	1	1	3	1	1	2	1	4	1	3	1	3	1	1	4	1	2	1	2	1	1	3	3	1	5	2	1	1	1	No	Single		38	Yes
CRISP		Not	25	Yes	Asylum	3	Severe		College	4	Other	Male	Alone		4	2	3	5	1	1	3	1	1	1	1	3	1	1	1	3	1	1	1	1	1	1	2	5	5	2	1	3	6	1	No	Single		34	Yes
CRISP	Rented	Hospital	33	Yes	UK	0	None	No			Other	Male	Parent_Sibs	Yes	1	1	4	5	1	3	1	1	1	1	1		1	1	3	5	1	1	1	1	1	1	4	7	3	4	3	5	3	3	Yes	Separated		51	No
CRISP	Private_Family	Not	29	Yes	UK	0	None	No	Before 16	1	White	Male	Parent_Sibs	Yes	1	1	3	5	1	1	1	1	1	4	3	3	1	2	1	5	3	2	3	2	2	2	3	5	5	1	1	5	1	1	No	Single	Yes	36	Yes
CRISP	Private_Family	Hospital	19	No	UK				17 to 18	3	White	Female	Parent_Sibs	Yes	1	3	4	4	5	1	5	1	5	6	5	3	7	5	1	5	5		1	4		5	1	6	1	5	1	1	5	1	No	Single	No	59	No
CRISP	Private_Family	Not	20	Yes	Refugee	2	Moderate		At 16	2	Other	Male	Parent_Sibs	Yes	2	4	4	5	4	2	5	3	4	5	4	2	4	5	1	5	3	3	2	2	4	3	2	5	4	4	1	3	5	1	No	Single	No	55	No
CRISP	Private_Family	Not	19	No	Asylum	3	Severe		At 16	2	Other	Male	Friends	No	2	3	4	5	5	2	5	5	4	5	4	1	5	5	1	3	5	3	4	5	1	4	2	5	1	5	1	5	6	1	No	Single	Yes	39	Yes
CRISP	Private_Owner	Hospital	35	Yes	UK	0	None	No	University	5	White	Male	Alone	Yes	2	3	2	4	2	1	4	2	3	1	3	4	4	1	1	4	2	1	1	1	1	1	2	5	3	4	3	3	3	1	No	Single	No	40	Yes
CRISP	Private_Family	Not	24	Yes	UK	0	None		Before 16	1	White	Male	Parent_Sibs	No	5	1	5	3	3	4	4	4	5	3	5	3	3	1	3	4	3	2	3	1	4	1	2	5	4	4	4	3	5	3	No	Single	No	70	Yes
CRISP	Private_Family	Not	35	Yes	UK	1	Mild	No	University	5	White	Male	Parent_Sibs	Yes	1	2	5	2	4	1	1	3	4	1	4	1	4	1	1	2	2	3	1	2	2	1	1	4	5	1	1	1	4	1	No	Relationship	Yes	36	Yes
CRISP	Rented	Not	20	Yes	Asylum	3	Severe	Yes	17 to 18	3	Other	Male	Alone	Yes	3	2	4	3	4	1	4	4	4	2	3	2	5	1	1	4	1	3	1	3	3	2	4	6	3	5	1	1	2	1	No	Single	Yes	88	No
CRISP	Private_Family	Hospital	31	No	UK	0	None	No	College	4	White	Male	Parent_Sibs	No	2	1	3	3	1	2	3	2	2	1	3	3	1	1	3	4	1	1	3	1	2	1	3	4	3	3	3	5	4	3	No	Single	No	34	Yes
CRISP	Private_Family	Not	16	Yes	UK	1	Mild	No	Before 16	1	White	Female	Parent_Sibs	No	6	4	4	6	5	5	6	4	4	4	4	5	3	2	3	5	3	3	2	3	5	3	4	4	5	4	3	2	5	3	No	Single	No	47	Yes
CRISP	Rented	Hospital	33	No	UK			Yes	At 16	2	White	Female	Alone	No	6	2	3	7	2	3	3	6	2	1	3	1	1	1	4	4	1	3	5	3	3	1	5	7	2	4	4	2	6	4	No	Single	No	47	No
CRISP	Rented		34	No	UK	2	Moderate	Yes	Before 16	1	White	Female	Spouse_Child	Yes	3	1	2	1	1	1	4	2	6	5	5	1	5	1	1	3	1	1	1	1	1	1	1	4	1	4	3	1	5	1	No	Relationship
CRISP	Rented	Hospital	18	No	Other	0	None	No	17 to 18	3	Other	Female	Parent_Sibs	Yes	2	4	4	5	4	3	4	5	4	5	5	5	6	4	4	3	6	5	4	5	5	4	3	3	5	5	2	2	4	2	No	Single	Yes	53	Yes
CRISP	Private_Family	Hospital	19	Yes	UK	2	Moderate	Yes	College	4	White	Male	Parent_Sibs	No	2	5	5	6	4	6	5	3	2	2	3	3	2	2	4	5	2	2	2	2	5	2	5	5	6	3	6	6	5	4	No	Single	No	42	Yes
CRISP	Rented	Hospital	27	Yes	UK	0	None	Yes	Before 16	1	White	Female	Alone	No	1	4	4	4	3	3	5	4	5	4	5	2	3	1	2	5	3		3	4	4	1	4	6	4	4	3	1	6	2	No	Single	No	34	Yes
CRISP	Rented	Not	32	No	Refugee	2	Moderate	No	College	4	Other	Female	Spouse_Child	No	4	1	3	4	3	1	3	5	4	3	4	3	5	3	2	4	1	3	3	6	3	5	3	5	3	2	1	3	3	1	Yes	Separated	No	91	No
CRISP	Rented	Not	19	Yes	UK	0	None	No	At 16	2	White	Male	Parent_Sibs	No	2	1	1	2	2	2	3	1	2	1	2	2	4	3	1	3	5	5	3	2	3	4	3	2	2	6	2	1	2	1	No	Single	No	73	No
CRISP	Private_Family	Not	27	No	UK	0	None	No	17 to 18	3	Other	Female	Sibs	No	1	1	3	7	1	1	2	3	4	1	3	1	1	1	1	3	1	4	1	4	1	1	1	6	5	5	3	1	3	1	Yes	Single	No	65	No
CRISP	Rented	Hospital	34	Yes	UK			Yes	Before 16	1	White	Female	Spouse_Child	No	5	4	6	6	5	6	3	1	5	3	4	3	4	1	6	6	1	1	1	1	6	1	6	6	6	6	6	7	5	5	Yes	Single
CRISP	Rented	Not	39	Yes	UK	0	None	Yes	At 16	2	White	Female	Parent_Sibs	No	4	3	4	4	3	4	3	2	5	3	4	1	3	1	3	3	1	2	1	1	3	1	5	5	4	2	6	3	5	4	Yes	Relationship	No	55	Yes
CRISP	Private_Family	Not	30	No	UK			No	17 to 18	3	Other	Female	Parent_Sibs	No	1	1	2	5	2	4	3	2	2	1	2	1	1	1	2	4	1	1	1	2	7	1	4	4	6	2	4	3	1	1	No	Single
CRISP	Private_Family	Not	26	Yes	UK	3	Severe	Yes	17 to 18	3	White	Male	Parent_Sibs	Yes		2	2	1	3	1	4	4	5	5	3	1	5	3	1	4	4	3	2	3	1	3	1	5	3	3	1	1	5	1	No	Single	No	57	Yes
CRISP	Rented	Not	21	Yes	UK	0	None	Yes	17 to 18	3	White	Male	Friends	Yes	2	3	4	3	3	4	4	4	3	4	2	2	5	2	3	4	5	5	4	4	2	2	2	4	2	5	2	2	6	2	No	Single	Yes	42	Yes
CRISP	Private_Family	Hospital	23		UK			No	University	5	Other	Male	Parent_Sibs	Yes	7	1	4	4	1	5	4	1	1	3	1	1	1	1	4	5	3	1	3	1	3	1	1	1	4	4	4	5	4	4	No	Single	Yes	37	Yes
CRISP	Rented	Hospital	21	Yes	UK			Yes	Before 16	1	White	Male	Alone	No	1	3	4	6	1	5	4	4	1	1	1	1	1	1	5	5	1	2	2	1	2	1	3	6	5	5	5	6	3	5	No	Single	No	53	Yes
CRISP	Rented	Not	26	Yes	UK			Yes	Before 16	1	White	Male	Parent_Sibs	No	1	2	2	5	3	3	4	1	1	1	1	3	1	1	1	5	1	1	1	1	3	1	3	4	3	3	3	6	2	1	No	Single	No	68	No
CRISP	Rented	Not	32		Other	2	Moderate		University	5	White	Male	Friends	Yes	2	1	1	2	1	1	2	2	3	2	3	1	4	1	1	2		1	1	1	2	1	1	2	1	2	1	1	1	1	No	Relationship	Yes	33	Yes
CRISP	Private_Family	Not	25	No	UK	1	Mild	No	17 to 18	3	White	Male	Parent_Sibs	No	3	3	5	3	4	1	1	3	3	3	3	3	3	1	1	3	2	1	1	3	3	1	4	1	6	4	3	1	3	1	No	Single	Yes	69	Yes
[truncated: 6 more columns]
